# Supplementary material for: Normalized Clinical Severity Scores Reveal a Correlation between X Chromosome Inactivation and Disease Severity in Rett Syndrome
Source: Genes (Basel). 2024 May 8;15(5):594. doi: 10.3390/genes15050594 (PMC11120815; doi:10.3390/genes15050594)
Supplement: Supplementary file 1 [file genes-15-00594-s001.zip]

Archive with 2 entries (2 files):
- genes-2963669-supplementary.pdf
- Supplementary File S2.csv
